# Supplementary material for: Efficacy and Safety of IncobotulinumtoxinA for the Simultaneous Treatment of Upper Facial Lines: A GRADE Assessed Systematic Review and Meta-analysis
Source: Aesthet Surg J Open Forum. 2026 May 9;8:ojag085. doi: 10.1093/asjof/ojag085 (PMC13253580; doi:10.1093/asjof/ojag085)
Supplement: ojag085_Supplementary_Data [file ojag085_supplementary_data.zip]

Archive with 2 entries (2 files):
- Supplementary Tables.docx
- Updated_Supplementary_Figures.docx
